# Supplementary material for: Autozygome and high throughput confirmation of disease genes candidacy
Source: Genet Med. 2018 Sep 21;21(3):736–42. doi: 10.1038/s41436-018-0138-x (PMC6752307; doi:10.1038/s41436-018-0138-x)
Supplement: Supplementary file 2 — Supplementary Table 1 [file 41436_2018_138_MOESM2_ESM.xlsx]

## Sheet: Table 1
Case ID	Phenotype	Gene	Variants	Pathogenic variants category	Zygosity	Chromosome position	gnomAD	SHGP MAF	OMIM	Case status	Reported phenotype	Reported mutations and reference	References	Phenotypic class	Confirmation type	Justification	Notes	ACMG score	ACMG classification
16DG0071	ID, resolved epilepsy , short stature, microcephaly and evidence of growth hormone deficiency (small pituitary and low IGF1)	ABCA2	NM_212533.2:c.1027C>T:p.(Gln343*)	Nonsense	Homozygous	NC_000009.11:g.139915474G>A	Absent	Absent	No OMIM gene-phenotype relationships found	Unpublished	Amyotrophic lateral Sclerosis (Compound Heterozygous)	NM_212533.2:c.764T>A:p.(Met255Lys)//NM_212533.2:c.4357G>T:p.(Val1453Phe)	PMID: 25773295	Class 3	Category 1	a	A different clinical presentation	PVS1, PM2	LP
16-2987	GDD, hypotonia, weakness and mild dysmorphism	ABCA2	NM_212533.2:c.740dupT:p.(Gly248Argfs*38)	Frameshift indel	Homozygous	NC_000009.11:g.139916371dupA	Absent	Absent	No OMIM gene-phenotype relationships found	Unpublished	Amyotrophic lateral Sclerosis (Compound Heterozygous)	NM_212533.2:c.764T>A:p.(Met255Lys)//NM_212533.2:c.4357G>T:p.(Val1453Phe)	PMID: 25773295	Class 3	Category 1	a	A different clinical presentation	PVS1, PM2	LP
17-1447	GDD, epilepsy vs hyperekplexia, and basal ganglia abnormalities	ACTL6B	NM_016188.4:c.999T>A:p.(Cys333*)	Nonsense	Homozygous	NC_000007.13:g.100244392A>T	Absent	Absent	No OMIM gene-phenotype relationships found	Unpublished	GDD, epilepsy, Rett-like and cortical atrophy (Biallelic)	NM_016188.4:c.893G>A:p.(Arg298Gln)//NM_016188.4:c.1279delT:p.(*427Aspext*33) (PMID: 26539891/PMID: 27171548)	PMID: 26539891/PMID: 27171548	Class 1	Category 1	a	Simple confirmation	PVS1, PM2	LP
15DG1266	ID, epilepsy and dysmorphism	ADAM22	NM_016351.4:c.2578C>T:p.(Arg860*)	Nonsense	Homozygous	NC_000007.13:g.87822540C>T	Absent	Absent	No OMIM gene-phenotype relationships found	Unpublished	Epileptic encephalopathy and cortical atropy (Compound Heterozygous)	NM_021723.3:c.1202G>A:p.(Cys401Tyr) and NM_021723.3:c.2396delG:p.(Ser799Ilefs*96)	PMID: 27066583	Class 1	Category 1	a	Simple confirmation	PVS1, PM2, PP1	P
18DG0160	Cerebellar hypoplasia and lower motor neuron degeneration	AGTPBP1	NM_015239.2:c.2632C>T:p.(Arg878Trp)	Missense	Homozygous	NC_000009.11:g.88203364G>A	Absent	Absent	No OMIM gene-phenotype relationships found	Under review	Cerebellar atropy (Biallelic)	NM_001286715.1:c.2908C>T:p.(Arg970Trp)	PMID: 28600779	Class 1	Category 1	a	Simple confirmation	PM2, PP3	VUS
15DG0280	Cenani-Lenz Syndrome	APC	NM_000038.5:c.423-4_423-2delATA	Splice site	Homozygous	NC_000005.9:g.112111322_112111324delATA	Absent	Absent	No OMIM gene-phenotype relationships found	Unpublished	Cenani-Lenz Syndrome (Biallelic)	NM_000038.5:c.423-4_423-2delATA	PMID: 25676610	Class 1	Category 2	a	Simple confirmation	PVS1, PM2, PP1	P
16DG0874	Severe neonatal hypotonia	ARL6IP1	NM_015161.1:c.112C>T:p.(Arg38* )	Nonsense	Homozygous	NC_000016.9:g.18810081G>A	Absent	0.000210172	?Spastic paraplegia 61, Autosomal Recessive	Published	Spastic paraplegia 61 (Biallelic)	NM_015161.1:c.577_580delAAAC:p.(Lys193Phefs*37)	PMID: 24482476	Class 2	Category 1	b	Phenotypic expansion	PVS1, PM2	LP
17-3865	GDD, FTT, eczema and leukodystrophy	ATP8A2	NM_016529.4:c.2212-1G>C	Splice site	Homozygous	NC_000013.10:g.26273310G>C	Absent	Absent	?Cerebellar ataxia, mental retardation, and dysequilibrium syndrome 4, Autosomal Recessive	Unpublished	Cerebellar ataxia, mental retardation and dysequilibrium syndrome (Biallelic)	NM_016529.4:c.1128C>G:p.(Ile376Met)/NM_016529.4:c.1741C>T:p.(Arg581*)/ NM_016529.4:c.2749A>G:p.(Asn917Asp)	PMID: 22892528/28454995	Class 2	Category 1	b	Phenotypic expansion	PVS1, PM2	LP
15DG2605	ID and hypotonia	C12orf4	NM_ 020374.2:c.1566+1G>T	Splice site	Homozygous	NC_000012.11:g.4599687C>A	Absent	Absent	No OMIM gene-phenotype relationships found	Unpublished	ID, ADHD and hypotonia (Biallelic)	NM_020374.3:c.639_640insACAA:p.(Gln214Thrfs*31)//NM_020374.3:c.983T>C:p.(Leu328Pro)//NM_020374.3:c.1360C>T:p.(Arg454*)/235 bp del.( c.799_1034-429delinsTTATGA)	PMID: 25558065	Class 1	Category 1	a	Simple confirmation	PVS1, PM2	LP
15DG2238	Ehlers-Danlos syndrome variant	C3orf17	NM_015412.3:c.280C>T:p.(Arg94Cys)	Missense	Homozygous	NC_000003.11:g.112732861G>A	0.000004062/1 Het	Absent	No OMIM gene-phenotype relationships found	Published	EDS-variant (Biallelic)	NM_015412.3:c.280C>T:p.(Arg94Cys)	PMID: 26633546/PMID: 29620724	Class 1	Category 2	a	Simple confirmation	PS1, PM2, PP1	LP
18DG0161	Bilateral choanal atresia, GDD, hypotonia, FTT, VSD, cerebellar hypoplasia, retinal dystrophy, dysmorphic facies	CDK9	NM_001261.3:c.673C>T:p.(Arg225Cys)	Missense	Homozygous	NC_000009.11:g.130550891C>T	0.00003238/1 het	0.000399734	No OMIM gene-phenotype relationships found	Unpublished	CHARGE-like (Biallelic)	NM_001261.3:c.673C>T:p.(Arg225Cys)	PMID: 26633546	Class 2	Category 2	a	Phenotypic expansion	PS1, PM2, PP1	LP
18DG0165	Choanal atresia, GDD, cataract, ear malformation, CHD and swallowing problems	CDK9	NM_001261.3:c.673C>T:p.(Arg225Cys)	Missense	Homozygous	NC_000009.11:g.130550891C>T	0.00003238/1 het	0.000399734	No OMIM gene-phenotype relationships found	Unpublished	CHARGE-like (Biallelic)	NM_001261.3:c.673C>T:p.(Arg225Cys)	PMID: 26633546	Class 2	Category 2	a	Phenotypic expansion	PS1, PM2, PP1	LP
18DG0162	Choanal atresia, GDD, microphthalmia, microcephaly, epilepsy, dysplastic kidneys and cerebellar hypoplasia.	CDK9	NM_001261.3:c.673C>T:p.(Arg225Cys)	Missense	Homozygous	NC_000009.11:g.130550891C>T	0.00003238/1 het	0.000399734	No OMIM gene-phenotype relationships found	Unpublished	CHARGE-like (Biallelic)	NM_001261.3:c.673C>T:p.(Arg225Cys)	PMID: 26633546	Class 2	Category 2	a	Phenotypic expansion	PS1, PM2, PP1	LP
17-1561	Primary microcephaly, FTT, ASD, ID, renal agenesis, dysmorphic facies, and stereotypic behavior	CENPF	NM_016343.3:c.3296delT:p.(Leu1099Argfs*3)	Frameshift indel	Homozygous	NC_000001.10:g.214814977delT	Absent	Absent	?Microcephaly 13, primary, Autosomal Recessive	Unpublished	Strømme Syndrome (Biallelic)	NM_016343.3:c.2734G>T:p.(Glu912*)/NM_016343.3:c.9280C>T:p.(Arg3094*)/ NM_016343.3:c.165_193del:p.(Asn57Lysfs*11)	PMID: 26820108	Class 1	Category 1	b	Simple confirmation	PVS1, PM2	LP
09DG-00010	GDD and microcornea	CNKSR1	NM_006314.2:c.926+1G>A	Splice site	Homozygous	NC_000001.10:g.26510633G>A	0.000004062/1 Het-rs868021183	0.000399734	No OMIM gene-phenotype relationships found	Published	Intellectual disability (Biallelic)	NM_006314.2:c.851delC:p.(Pro284Hisfs*74)	PMID: 21937992	Class 2	Category 1	a	Phenotypic expansion	PVS1, PM2	LP
16-3145	Epileptic encephalopathy, GDD, brain atrophy, GERD	CNPY3	NM_006586.3:c.496-4delAC	Splice site	Homozygous	NC_000006.11:g.42905824-42905825delAC	Absent	Absent	No OMIM gene-phenotype relationships found	Unpublished	NA//Early-Onset Epileptic Encephalopathy (3 Biallelic)	NM_006586.4:c.373G>C:p.(Gly125Arg)//NM_006586.4:c.702_720dup:p.(Ser241Glyfs*7) // NM_006586.4:c.495+1G>A	PMID: 29394991	Class 1	Category 1	a	Simple confirmation	PVS1, PM2, PP1	LP
17-5919	GDD, FTT, dysmorphic facies, skeletal dsyplasia, joint dislocation and genitourinary abnormalities	COL27A1	NM_032888.2:c.4261-1G>A	Splice site	Homozygous	NC_000009.11:g.117052503G>A	Absent	0.000210172	?Steel syndrome	Unpublished	Steel syndrome (Biallelic)	NM_032888.3: c.3556-2A>G/NM_032888.3:c.2089G>C:p.(Gly697Arg)/NM_032888.3:c.2119C>T:p.(Arg707*)/NM_032888.3:c.521_528delGCGGGCAG:p.(Cys174Serfs*34)	PMID: 28322503/24986830/ 28276056	Class 1	Category 1	b	Simple confirmation	PVS1, PM2	LP
17-1984	FTT, recurrent fractures, nephrocalcinosis, chronic diarrhea, hypocalcemia, hypomagnesemia and low ALP	DGAT1	NM_012079.5:c.1374G>A:p.(Trp458*)	Nonsense	Homozygous	NC_000008.10:g.145540310C>T	0.00002084/5 Het-rs782739596	Absent	?Diarrhea 7	Unpublished	Congenital diarrhoeal disorder (Biallelic)	NM_012079.5: c.751+2T>C/ NM_012079.5:c.884T>C:p.(Leu295Pro)/NM_012079.5:c.314T>C:p.(Leu105Pro)	PMID: 23114594/ 26883093/28373485	Class 2	Category 1	b	Phenotypic expansion	PVS1, PM2	LP
17-3282	GDD	DMBX1	NM_147192.2:c.367C>T:p.(Arg123Trp)	Missense	Homozygous	NC_000001.10:g.46976625C>T	Absent	Absent	No OMIM gene-phenotype relationships found	Unpublished	GDD, epilepsy, hypotonia, hearing loss, hyperopia, and strabismus (Biallelic)	NM_147192.2:c.367C>T:p.(Arg123Trp)	PMID: 25558065	Class 1	Category 2	a	Simple confirmation	PS1, PM2, PP1	LP
17-4220	GDD, epilepsy, macrocephaly, brain atrophy and dysmorphic facies	DMXL2	NM_001174117.1:c.4349_4350insTTACATGA:p.(Glu1450Aspfs*23)	Frameshift indel	Homozygous	NC_000015.9:g.51773045_51773046insTCATGTAA	Absent	Absent	?Polyendocrine-polyneuropathy syndrome, Autosomal recessive//?Deafness, autosomal dominant 71 Autosomal dominant	Unpublished	NA//Gonadotropic axis deficiency, hypothyroidism, polyneuropathy, mental retardation, and hypoglycaemia (Biallelic)	NM_001174116.1:c.5823_5837del:p.(Asp1943_Ser1947del)	PMID: 25248098	Class 3	Category 1	b	A different clinical presentation	PVS1, PM2	LP
17DG0756	GDD, epilepsy, congenital heart disease and dysmorphism	FUT8	NM_178155.2:c.943C>T:p.(Arg315*)	Nonsense	Homozygous	NC_000014.8:g.66188600C>T	0.00001218/3 Het	Absent	No OMIM gene-phenotype relationships found	Unpublished	Congenital disorder of glycosylation (Biallelic)	NM_178155.2:c.715C>T:p.(Arg239*)/ NM_178155.2:c.943C>T:p.(Arg315*)/ NM_178155.2:c.1009C>G:p.(Arg337Gly)/ NM_178155.2: c.1259+5G>T	PMID: 29304374	Class 1	Category 1	a	Simple confirmation	PVS1, PM2, PP1	P
17-3434	GDD, cataract, hearing loss and cerebellar hypoplasia	GEMIN4	NM_015721.2:c.314C>T:p.(Pro105Leu)	Missense	Homozygous	NC_000017.10:g.650969G>A	Absent	0.000420433	No OMIM gene-phenotype relationships found	Unpublished	Cataract, paediatric (Biallelic)	NM_015721.2:c.2452T>C:p.(Trp818Arg)/NM_015721.2:c.314C>T:p.(Pro105Leu)	PMID: 27878435/27878435	Class 2	Category 2	a	Phenotypic expansion	PS1, PM2, PP1	LP
17-1853	ID, muscle weakness, microcephaly, high CK	GOLGA2	NM_004486.4:c.1594_1595insACCG:p.(Arg532Hisfs*21)	Frameshift indel	Homozygous	NC_000009.11:g.131022826_131022827insCGGT	Absent	Absent	No OMIM gene-phenotype relationships found	Unpublished	Neuromuscular disorder (Biallelic)	NM_004486.4:c.1266_1269delAGAG:p.(Glu423Argfs*6)	PMID: 26742501	Class 1	Category 1	a	Simple confirmation	PVS1, PM2	LP
17-1345	GDD, epilepsy, hypotonia	HCN2	NM_001194.3:c.1937_1938insT:p.(Met647Hisfs*31)	Frameshift indel	Homozygous	NC_000019.9:g.613963_613964insT	Absent	Absent	No OMIM gene-phenotype relationships found	Unpublished	Idiopathic generalized epilepsy (Biallelic)	NM_001194.3:c.1543G>A:p.(Glu515Lys)	PMID: 22131395	Class 2	Category 1	a	Phenotypic expansion	PVS1, PM2	LP
17DG0987	Recurrent events of loss of tone mimicking atonic seizures	HCRT	NM_001524.1:c.17_18del:p.(Thr6Lysfs*?)	Frameshift indel	Homozygous	NC_000017.10:g.40337366_40337367del	Absent	Absent	?Narcolepsy 1, , Autosomal Dominant	Unpublished	Narcolepsy (De novo)	NM_001524.1:c.47T>G:p.(Leu16Arg)	PMID: 10973318	Class 2	Category 1	b	Phenotypic expansion, first recessive	PVS1, PM2	LP
17-5538	GDD, MTS, polydactyly and cutis aplasia	KIAA0556	NM_015202.2:c.1672C>T:p.(Arg558*)	Nonsense	Homozygous	NC_000016.9:g.27732945C>T	0.000008124/1 Homo/1 Het-rs757493420	0.000420345	?Joubert syndrome 26	Unpublished	Joubert syndrome (Biallelic)	NM_015202.2:c.2674C>T:p.(Gln892*)/NM_015202.2:c.4420delA:p.(Met1474Cysfs*11)	PMID: 26714646/27245168	Class 1	Category 1	b	Simple confirmation	PVS1	VUS
17-4991	GDD and dysmorphic facies	LENG8	NM_052925.2:c.1981G>A:p.(Glu661Lys)	Missense	Homozygous	NC_000019.9:g.54969360G>A	Absent	Absent	No OMIM gene-phenotype relationships found	Unpublished	Neurodevelopmental disorder (Biallelic)	NM_052925.3:c.2147G>A:p.(Arg716Gln)	PMID: 28097321	Class 1	Category 1	a	Simple confirmation	PM2, PP3	VUS
17-1170	Primary Ciliary Dyskinesia	MCIDAS	NM_001190787.1:c.717+2T>G	Splice site	Homozygous	NC_000005.9:g.54516842A>C	Absent	Absent	No OMIM gene-phenotype relationships found	Unpublished	Reduced generation of multiple motile cilia (3 Biallelic)	NM_001190787.1:c.441C>A:p.(Cys147*)//NM_001190787.1:c.1097G>A:p.(Gly366Asp)// NM_001190787.1:c.1142G>A:p.(Arg381His)	PMID: 25048963	Class 1	Category 1	a	Simple confirmation	PVS1, PM2	LP
17-3174	ID and microcephaly	MTMR9	NM_015458.3:c.1415A>T:p.(Asn472Ile)	Missense	Homozygous	NC_000008.10:g.11177276A>T	Absent	Absent	[Body mass index QTL1]	Unpublished	Motor delay, speech delay, intellectual disability, seizures (Biallelic)	NM_015458.3:c.1415A>T:p.(Asn472Ile)	PMID: 28600779	Class 1	Category 2	a	Simple confirmation	PS1, PM2, PP1	LP
17-0807	Recurrent fetal megacystis	MYH11	NM_022844.2:c.1033+1G>A	Splice site	Homozygous	NC_000016.9:g.15865425C>T	Absent	Absent	Aortic aneurysm, familial thoracic 4	Unpublished	Megacystis-microcolon-intestinal hypoperistalsis syndrome (Biallelic)	NM_022844.2:c.3598A>T:p.(Lys1200*)	PMID: 25407000	Class 1	Category 1	a	Simple confirmation	PVS1, PM2	LP
17-2355	Hydrocephalus and fetal akinesia	MYO9A	NM_006901.3:c.1537C>T:p.(Arg513*)	Nonsense	Homozygous	NC_000015.9:g.72286860G>A	0.000004094/1 Het-rs767241062	Absent	No OMIM gene-phenotype relationships found	Unpublished	Congenital myasthenic syndrome (Biallelic)//(Compound Heterozygous)	NM_006901.3:c.5093A>G:p.(Asp1698Gly)//NM_006901.3:c.4550G>A:p.(Arg1517His) and NM_006901.3:c.6848G>A:p.(Arg2283His)	PMID: 27259756	Class 2	Category 1	a	Phenotypic expansion	PVS1, PM2	LP
18DG0406	GDD, epilepsy, brain atrophy, no liver involvement, normal lactate	PARS2	NM_152268.3:c.283G>A:p.(Val95Ile)	Missense	Homozygous	NC_000001.10:g.55224552C>T	0.0001047/29 Het	Absent	No OMIM gene-phenotype relationships found	Unpublished	Neurodegenerative disorder, infantile-onset (Compound Heterozygous)//Microcephaly, early infantile epileptic encephalopathy, Leigh-like syndrome, dilated cardiomyopathy, and renal insufficiency (Compound Heterozygous)//Alpers syndrome(Compound Heterozygous)	NM_152268.3:c.283G>A:p.(Val95Ile)/NM_152268.3:c.607G>A:p.(Glu203Lys)//NM_152268.3:c.239T>C:p.(Ile80Thr)/ NM_152268.3:c.1091C>G:p.(Pro364Arg)//NM_152268.3:c.836C>T:p.(Ser279Leu)/NM_152268.3:c.1130dupC:p.(Lys378*)	PMID: 28077841//PMID: 27290639// PMID: 25629079	Class 2	Category 1	a	Phenotypic expansion	PS1, PM2, PP1	LP
17-4086	Dysmorphic facies, microcephaly, ptosis and contractures	PLOD3	NM_001084.4:c.1354C>T:p.(Arg452*)	Nonsense	Homozygous	NC_000007.13:g.100854876G>A	Absent	Absent	Lysyl hydroxylase 3 deficiency	Unpublished	Connective tissue disorder (Compound Heterozygous)	NM_001084.4:c.2071delT:p.(Cys691Alafs*9)//NM_001084.4:c.668A>G:p.(Asn223Ser)	PMID: 18834968	Class 2	Category 1	c	Phenotypic expansion	PVS1, PM2, PP1	P
17-1682	GDD, FTT, prematurity	PREPL	NM_001042385.2:c.1447C>T:p.(Gln483*)	Nonsense	Homozygous	NC_000002.11:g.44553964G>A	Absent	Absent	?Myasthenic syndrome, congenital, 22	Unpublished	PREPL deficiency (Compound Heterozygous)	NM_006036.4:c.807delT:p.(Met270*) and maternal deletion mutation involving PREPL and SLC3A1	PMID: 24610330	Class 2	Category 1	b	Phenotypic expansion	PVS1, PM2	LP
17-2764	GDD, FTT, deafness	QRSL1	NM_018292.4:c.1042+3A>G	Splice site	Homozygous	NC_000006.11:g.107102800A>G	Absent	Absent	No OMIM gene-phenotype relationships found	Unpublished	Infantile mitochondrial disorder, lethal (Biallelic)//(Compound Heterozygous)	NM_018292.4:c.398G>T:p.(Gly133Val)// NM_018292.4:c.398G>T:p.(Gly133Val) and NM_018292.4:c.350G>A:p.(Gly117Glu)	PMID: 26741492	Class 1	Category 1	a	Simple confirmation	PM2, PP3	VUS
18DG0163	ID and ataxia	RUBCN (KIAA0226)	NM_001145642.2:c.2489delC:p.(Ala830Valfs*146)	Frameshift indel	Homozygous	NC_000003.11:g.197403778delG	Absent	Absent	?Spinocerebellar ataxia, Autosomal Recessive	Unpublished	Ataxia (Biallelic)//spinocerebellar ataxia (Biallelic)	NM_001145642.3:c.2489delC:p.(Ala830Valfs*146)/NM_001145642.3:c.1507A>G:p.(Thr503Ala)/NM_001145642.3:c.139G>A:p.(Glu47Lys)	PMID: 20826435/27435318	Class 1	Category 1	b	Simple confirmation	PVS1, PM2	LP
17DG1005	Panhypopituitarism and thalamic hamartoma	SCLT1	NM_144643.2:c.290+2T>C:p.(Lys79Valfs*4)	Splice site	Homozygous	NC_000004.11:g.129960194A>G	Absent	0.000210261	No OMIM gene-phenotype relationships found	Unpublished	Oral-facial-digital syndrome type IX (Biallelic)//Retinitis pigmentosa (Compound Heterozygous)	NM_144643.3:c.290+2T>C//c.778-2A>T and NM_144643.3:c.827G>A:p.(Arg276His)	PMID: 24285566/ 27894351 and PMID: 28005958	Class 2	Category 2	a	Phenotypic expansion	PVS1, PM2, PS1, PP1	P
17-2246	Lactic acidosis	SLC25A42	NM_178526.4:c.871A>G:p.(Asn291Asp)	Missense	Homozygous	NC_000019.9:g.19221599A>G	Absent	0.000210261	No OMIM gene-phenotype relationships found	Unpublished	Mitochondrial myopathy (Biallelic)	NM_178526.4:c.871A>G:p.(Asn291Asp)	PMID: 26541337	Class 1	Category 2	a	Simple confirmation	PS1, PM2	LP
17-1731	ID, ataxia and cerebellar atrophy	SLC9A1	NM_003047.4:c.938G>A:p.(Gly313Glu)	Missense	Homozygous	NC_000001.10:g.27436144C>T	Absent	Absent	?Lichtenstein-Knorr syndrome, Autosomal Recessive	Unpublished	Neuromuscular disorder (Compound Heterozygous)/Spastic diplegia, seizures, autism, intellectual disability & behavioural problems (De novo)	NM_003047.4:c.1351A>C:p.(Ile451Leu)/NM_003047.4:c.1585C>T:p.(His529Tyr)/NM_003047.4:c.796A>C:p.(Asn266His)	PMID: 27513193/25590979	Class 1	Category 1	b	Simple confirmation	PM2, PP3	VUS
17-5433	GDD and nystagmus	STX3	NM_001178040.1:c.675+1delinsT	Splice site	Homozygous	NC_000011.9:g.59560988delinsT	Absent	Absent	No OMIM gene-phenotype relationships found	Unpublished	Cataract & intellectual disability (Biallelic)//Microvillus inclusion disease (2 Biallelic)	NM_004177.4:c.123A>G:p.(=)//NM_004177.4:c.739C>T:p.(Arg247*)/NM_004177.4:c.372_373dupTC:p.(Arg125Leufs*7)	PMID: 25358429// 24726755	Class 2	Category 1	a	Phenotypic expansion	PVS1, PM2	LP
15DG1600	Spina bifida	TBXT	NM_003181.3:c.466G>T:p.(Gly156Cys)	Missense	Homozygous	NC_000006.11:g.166580085C>A	Absent	Absent	Sacral agenesis with vertebral anomalies, Autosomal Recessive	Unpublished	Spina bifida (Biallelic)	NM_003181.3:c.338delG:p.(Gly113Alafs*25)	PMID: 26210634	Class 1	Category 2	c	Simple confirmation	PVS2, PM2	LP
17-1906	Speech delay and spastic paraplegia	TFG	NM_001007565.2:c.320G>C:p.(Arg107Pro)	Missense	Homozygous	NC_000003.11:g.100447607G>C	Absent	0.000218484	?Spastic paraplegia 57, Autosomal Recessive	Unpublished	Spastic paraplegia (Biallelic)	NM_006070.5:c.64C>T:p.(Arg22Trp)//NM_006070.5:c.316C>T:p.(Arg106Cys)/NM_006070.5:c.317G>A:p.(Arg106His)	PMID: 27601211/23479643/27492651	Class 1	Category 1	b	Simple confirmation	PM2, PP3, PP1	VUS
15DG1395	ID and dysmorphic facies	THUMPD1	NM_017736.3:c.706C>T:p.(Gln236*)	Nonsense	Homozygous	NC_000016.9:g.20748558G>A	0.00002041/5 Het	Absent	No OMIM gene-phenotype relationships found	Unpublished	Intellectual disability (Biallelic)	NM_017736.3:c.133G>A:p.(Gly45Ser)	Iqbal Z: Genetic Elucidation of Autosomal Recessive Intellectual Disability. PhD thesisRadboud University, Nijmegen, 2013, pp 1–205.	Class 1	Category 1	a	Simple confirmation	PVS1, PM2	LP
16N-0554	Severe eczema with high IgE	TRAF3IP2	NM_001164283.2:c.200G>C:p.(Trp67Ser)	Missense	Homozygous	NC_000006.11:g.111880738C>G	Absent	Absent	?Candidiasis, familial {Psoriasis susceptibility 13}	Published	Severe eczema (Biallelic)	NM_147686.3:c.488_492delTACCT:p.(Leu163*)//NM_147686.3:c.1568G>C:p.(Trp523Ser)	PMID: 28640246//PMID: 28600779	Class 1	Category 1	b	Simple confirmation	PM2, PP3	VUS
17-3959	ID, CHD, dysmorphic facies, cleft palate, omphalocele, clubbing, hypoglycemia and glucocorticoid deficiency	TXNRD2	NM_006440.3:c.1321C>T:p.?/ENST00000400525:exon14:c.1252C>T:p.R418X	Nonsense	Homozygous	NC_000022.10:g.19865915G>A	0.00001624/4 Het (rs200162480)	Absent	?Glucocorticoid deficiency 5, Autosomal Recessive	Unpublished	Glucocorticoid deficiency (Biallelic)	NM_006440.4: c.1341T>G:p.Y447*	PMID: 24601690	Class 2	Category 1	b	Phenotypic expansion	PVS1, PM2	LP
17-3196	GDD, progressive microcephaly	UFC1	NM_016406.3:c.317C>T:p.(Thr106Ile)	Missense	Homozygous	NC_000001.10:g.161127468C>T	Absent	0.000210261	No OMIM gene-phenotype relationships found	Published	Intellectual disability (Biallelic)	NM_016406.3:c.317C>T:p.(Thr106Ile)	PMID: 27431290	Class 1	Category 2	a	Simple confirmation	PS1, PS3, PM2, PP1	P
17-3892	GDD, progressive microcephaly	UFC1	NM_016406.3:c.317C>T:p.(Thr106Ile)	Missense	Homozygous	NC_000001.10:g.161127468C>T	Absent	0.000210261	No OMIM gene-phenotype relationships found	Published	Intellectual disability (Biallelic)	NM_016406.3:c.317C>T:p.(Thr106Ile)	PMID: 27431290	Class 1	Category 2	a	Simple confirmation	PS1, PS3, PM2, PP1	P
10DG0945	GDD, progressive microcephaly	UFM1	NM_016617.3:c.241C>T:p.(Arg81Cys)	Missense	Homozygous	NC_000013.10:g.38934898C>T	0.00001091/3 Het	Absent	No OMIM gene-phenotype relationships found	Published	GDD and progressive microcephaly (Biallelic)	NM_001286704.1:c.-273_-271delTCA	PMID: 28931644	Class 1	Category 1	a	Simple confirmation	PS1, PS3, PM2, PP1	P
17-8378	Lethal congenital hydrocephalus (only parents were tested)	WDR81	NM_001163809.1:c.850_851del:p.(Leu284Valfs*9)	Frameshift indel	Homozygous	NC_000017.10:g.1629103_1629104del	Absent	0.000109242	Cerebellar ataxia, mental retardation, and dysequilibrium syndrome 2	Unpublished	Severe congenital hydrocephalus (Biallelic)	NM_001163809.1:c.850_851del:p.(Leu284Valfs*9)	PMID: 28556411	Class 1	Category 2	a	Simple confirmation	PVS1, PM2	LP
17-2310	GDD, FTT, nystagmus, elevated transaminases and AFP	WIPI2	NM_001033520.1:c.21delC:p.(Phe8Leufs*2)	Frameshift indel	Homozygous	NC_000007.13:g.5254152delC	Absent	0.000210172	No OMIM gene-phenotype relationships found	Unpublished	Cerebral palsy (De novo)	NM_001033520.1:c.737A>G:p.(Tyr246Cys)	PMID: 25666757	Class 3	Category 1	a	A different clinical presentation, first recessive	PVS1, PM2	LP
18DG0164	Fanconi anemia	XRCC2	NM_005431.1:c.643C>T:p.(Arg215*)	Nonsense	Homozygous	NC_000007.13:g.152345927G>A	0.00004330/12 Het-rs143153871	0.000385728	?Fanconi anemia, complementation group U, Autosomal Recessive	Unpublished	Fanconi anaemia (Biallelic)	NM_005431.1:c.643C>T:p.(Arg215*)	PMID: 22232082	Class 1	Category 2	b	Simple confirmation	PVS1, PM2, PS1	P
14DG0265	Myopathy with fibre type disproportion	ZAK	NM_016653.2:c.748C>T:p.(Arg250Trp)	Missense	Homozygous	NC_000002.11:g.174074460C>T	Absent	0.000210217	Centronuclear myopathy 6 with fiber-type disproportion, Autosomal Recessive	Unpublished	Mypopathy (Biallelic)	NM_016653.2:c.515G>A:p.(Trp172*)//:p.(Met164Valfs*24)//NM_016653.2:c.282dupT:p.(Asn95*)	PMID: 27816943	Class 1	Category 1	c	Simple confirmation	PM2, PP1	VUS
ACMG, American College of Medical Genetics and Genomics; ADHD, attention deficit hyperactivity disorder; AFP, α-fetoprotein; ALP, alkaline phosphatase; ASD, autism spectrum disorder; CHARGE, coloboma, choanal atresia, and urogenital malformations; CHD, congenital heart disease; CK, creatine kinase; EDS, Ehlers–Danlos syndrome; ID, intellectual disability; FTT, failure to thrive; GDD, global devel…

## Sheet: Sheet1
				Name	Clinca information	Email ID
				Majid Alfadhel	YES
				Mohammed Alowain
				Tawfeg Ben-Omran	YES
				Amal AlHashem	YES
			Tawfeg Ben-Omran	Hamad Alzaidan		hzaidan@kfshrc.edu.sa	Unfortunately, I went on leave from last Tuesday and i will report to work on next Sunday 11/3/2018 .. i will try my best and i hope i will be able to make on time.
				Mohammed Zain Seidahmed
				Mariam Al Mureikh	YES
				Iram Alluhaydan
				Bashair Hamza Alabbasi	YES	B.H.alabbasi@hotmail.com
				Heba El Khashab	YES
				Mohammad M Al-Qattan	YES
				Ameera Balobaid
				Eissa Ali Faqeih
				Husam Kayyali
				Bubshait Dalal
				Maha Faden,
				Hamad Alzaidan
				Khalid Hundallah	YES
				Mohamed Almuhaizea
				Saad AlShahwan
				Suad Yamani
				Ibrahim Almogarri
				Aziza Chedrawi
				Wesam Kurdi
				Zuhair Rahbeeni	Replied and waiting
				Alya Qari
				Shamshad Shahrukh
				Abdulla Al Jasser
				Saeed Al Tala
				Maha Al-otaibi	YES
				Suzan Alhomaidi	YES	1753090
				Amal Kintab
				Mustafa Saleh
